# Supplementary material for: Tumor-reactive TCRs within exhausted TILs reveal cancer type-specific immune landscapes in renal cell carcinoma
Source: Front Immunol. 2026 Jan 29;17:1729388. doi: 10.3389/fimmu.2026.1729388 (PMC12894369; doi:10.3389/fimmu.2026.1729388)
Supplement: Supplementary file 5 [file Table1.xlsx]

## Sheet: Sheet1
Table S1 Definition used for manual annotation of nine distinct T cell clusters
Cell type	Definition
CD4Tcm	CD3E(+), CD4(+), GPR183(+)
CD4Tpex	CD3E(+), CD4(+), PDCD1(+), TCF7(+)
CD4Tex	CD3E(+), CD4(+), PDCD1(+), TCF7(-)
CD4Treg	CD3E(+), CD4(+), FOXP3(+)
CD8Tnaive	CD3E(+), CD8A(+), CCR7(+), SELL(+)
CD8Tem	CD3E(+), CD8A(+), CXCR4(+), CCR7(-), SELL(-)
CD8Teff	CD3E(+), CD8A(+), FGFBP2(+), FCGR3A(+), GZMB(+), NKG7(+)
CD8Tpex	CD3E(+), CD8A(+), PDCD1(+), TCF7(+)
CD8Tex	CD3E(+), CD8A(+), PDCD1(+), TCF7(-)
non-T cells	CD3E(-)
CD4Tcm, central memory CD4+ T cells; CD4Tpex, progenitor exhausted CD4⁺ T cells; CD4Tex, terminally exhausted CD4⁺ T cells; CD4Treg, regulatory CD4⁺ T cells; CD8Tnaive, naïve CD8⁺ T cells; CD8Tem, effector memory CD8⁺ T cells; CD8Teff, effector CD8⁺ T cells; CD8Tpex, progenitor exhausted CD8⁺ T cells; CD8Tex, terminally exhausted CD8⁺ T cells.
