# Supplementary material for: Tumor-reactive TCRs within exhausted TILs reveal cancer type-specific immune landscapes in renal cell carcinoma
Source: Front Immunol. 2026 Jan 29;17:1729388. doi: 10.3389/fimmu.2026.1729388 (PMC12894369; doi:10.3389/fimmu.2026.1729388)
Supplement: Supplementary file 6 [file Table2.xlsx]

## Sheet: Sheet1
Table S2 Definition used for manual annotation of 11 distinct cell subsets
Cell type	Definition
Treg	CD3E(+), CD4(+), FOXP3(+)
CD4T	CD3E(+), CD4(+)
CD8T	CD3E(+), CD8A(+)
NKT	CD3E(+), GNLY(+), NKG7(+)
NK	CD3E(-), GNLY(+), NKG7(+)
B	MS4A1(+)
DC	FCER1A(+), CST3(+)
M0	CD14(+), LYZ(+), CD86(-), CD163(-)
M1	CD14(+), LYZ(+), CD86(+)
M2	CD14(+), LYZ(+), CD163(+), MRC1(+)
Tumor cells	PTPRC(-)
Treg, regulatory CD4⁺ T cells; DC, denritic cells; M0, M0 macrophages; M1, M1 macrophages; M2, M2 macrophages.
