# Supplementary material for: Tumor-reactive TCRs within exhausted TILs reveal cancer type-specific immune landscapes in renal cell carcinoma
Source: Front Immunol. 2026 Jan 29;17:1729388. doi: 10.3389/fimmu.2026.1729388 (PMC12894369; doi:10.3389/fimmu.2026.1729388)
Supplement: Supplementary file 7 [file Table3.xlsx]

## Sheet: Table SX
Table S3. Organoid reactivity and TCR sequences (V, (D), J genes and CDR3) of the top 20 most abundant TCR clonotypes used in the functional assay.
KID001	Clone number*	Functional assay**			Vα			Vβ
		Reactivity	LDH release	IFN-ɤ secretion	V gene	J gene	CDR3 sequence	V gene	D gene***	J gene	CDR3 sequence
	1	+	3	3	TRAV13-2	TRAJ37	CAEIRPGKLIF	TRBV25-1	-	TRBJ2-1	CASSERDEQFF
	2	-	0	0	TRAV21	TRAJ57	CAVRFQGGSEKLVF	TRBV2	-	TRBJ2-1	CASSDGTSRYNEQFF
	3-1	+	3	3	TRAV36/DV7	TRAJ53	CAVEVYSGGSNYKLTF	TRBV4-2	-	TRBJ2-5	CASSTQAGVLGETQYF
	3-2	+	3	3	TRAV26-1	TRAJ54	CIVRAITTGAQKLVF	TRBV4-2	-	TRBJ2-5	CASSTQAGVLGETQYF
	4	-	0	0	TRAV12-1	TRAJ37	CVVGGWGNTGKLIF	TRBV2	-	TRBJ2-1	CASSDYRNEQFF
	5	NA	NA	NA	TRAV14/DV4	TRAJ24	CAMSPSWGKLQF	TRBV20-1	TRBD1	TRBJ2-1	CSARERQGDEQFF
	6	-	0	0	TRAV19	TRAJ41	CALRLNSGYALNF	TRBV15	TRBD1	TRBJ2-7	CATSRDEGQGIWEQYF
	7-1	-	0	2	TRAV13-1	TRAJ45	CAATSGGGADGLTF	TRBV7-8	TRBD1	TRBJ2-7	CASSLVTGGEQYF
	7-2	-	0	0	TRAV8-4	TRAJ39	CAVSELNNNAGNMLTF	TRBV7-8	TRBD1	TRBJ2-7	CASSLVTGGEQYF
	8-1	+	1	3	TRAV17	TRAJ38	CATDSLNLNAGNNRKLIW	TRBV28	-	TRBJ2-1	CASSFGGNEQFF
	8-2	-	0	0	TRAV22	TRAJ20	CAVDYKLSF	TRBV28	-	TRBJ2-1	CASSFGGNEQFF
	9	-	0	0	TRAV9-2	TRAJ22	CALSSGSARQLTF	TRBV3-1	-	TRBJ1-2	CASSRGAGEGYGYTF
	10	+	3	2	TRAV26-1	TRAJ37	CIVRVYADSSNTGKLIF	TRBV18	-	TRBJ1-1	CASSPQGALGTEAFF
	11	+	3	3	TRAV9-2	TRAJ9	CALSEKWTGGFKTIF	TRBV6-6	-	TRBJ2-3	CASKGSRTDTQYF
	12	-	0	0	TRAV5	TRAJ30	CAEINRDDKIIF	TRBV4-1	-	TRBJ2-3	CASSPRSGRVTTDTQYF
	13	-	0	0	TRAV26-2	TRAJ42	CILRTYYGGSQGNLIF	TRBV29-1	TRBD1	TRBJ2-2	CSVSGTGTAGELFF
	14	+	3	3	TRAV8-1	TRAJ45	CAVKKGGGADGLTF	TRBV9	-	TRBJ2-1	CASSVPGINEQFF
	15	+	3	3	TRAV26-1	TRAJ26	CIVRVGNYGQNFVF	TRBV4-3	-	TRBJ2-1	CASSSRRGRNEQFF
	16	-	0	0	TRAV12-2	TRAJ15	CAVKVQAGTALIF	TRBV4-3	-	TRBJ2-7	CASSQGPSLARAYEQYF
	17	-	0	0	TRAV20	TRAV20	CAVRGGSNYKLTF	TRBV5-1	TRBD1	TRBJ2-7	CASGQGGMYEQYF
	18	+	3	3	TRAV12-3	TRAJ23	CATFQGGKLIF	TRBV7-2	TRBD1	TRBJ1-6	CASSDRGPRSPLHF
	19	-	2	0	TRAV9-2	TRAJ6	CALSSGSGGSYIPTF	TRBV5-1	-	TRBJ2-5	CASSLGEQRGETQYF
	20	-	0	2	TRAV9-2	TRAJ22	CALRAGSARQLTF	TRBV10-3	-	TRBJ2-1	CAISAYGGGESRNEQFF
KID002	Clone number*	Functional assay**			Vα			Vβ
		Reactivity	LDH release	IFN-ɤ secretion	V gene	J gene	CDR3 sequence	V gene	D gene***	J gene	CDR3 sequence
	1	-	0	0	TRAV5	TRAJ23	CAESIRGGKLIF	TRBV29-1	-	TRBJ2-3	CSQTGGSPDTQYF
	2	-	0	0	TRAV38-2/DV8	TRAJ45	CAYRSGYSGGGADGLTF	TRBV2	-	TRBJ1-6	CASSEGSSYNSPLHF
	3-1	-	0	0	TRAV16	TRAJ47	CALSLEYGNKLVF	TRBV24-1	-	TRBJ1-2	CATSDRDTFYGYTF
	3-2	-	0	0	TRAV41	TRAJ30	CAVINPYRDDKIIF	TRBV24-1	-	TRBJ1-2	CATSDRDTFYGYTF
	4	+	1	3	TRAV5	TRAJ30	CAEILRDDKIIF	TRBV9	TRBD1	TRBJ2-7	CASSVGDGTGKVEQYF
	5	+	1	3	TRAV22	TRAJ4	CAVAMFSGGYNKLIF	TRBV19	-	TRBJ1-2	CASSASGTAYGYTF
	6	-	0	1	TRAV14/DV4	TRAJ16	CAMSRVWGGQKLLF	TRBV6-1	-	TRBJ1-5	CASSEGGSTGVYSNQPQHF
	7	+	1	3	TRAV14/DV4	TRAJ39	CAMREPLFSGNMLTF	TRBV27	TRBD1	TRBJ1-6	CASNDAGDRGNNSPLHF
	8	+	1	2	TRAV12-3	TRAJ45	CAMSGNFMSGGGADGLTF	TRBV6-6	-	TRBJ1-6	CASSYSRTNSPLHF
	9	+	1	3	TRAV8-4	TRAJ48	CAVSDRGGFGNEKLTF	TRBV5-6	-	TRBJ2-3	CASSLGRQYYTDTQYF
	10	-	0	0	TRAV26-2	TRAJ52	CILRGPLNAGGTSYGKLTF	TRBV4-2	-	TRBJ2-2	CASSLRDGNTGELFF
	11-1	-	2	0	TRAV19	TRAJ39	CALSEASSYNNAGNMLTF	TRBV19	-	TRBJ2-4	CASSMYRGAKNIQYF
	11-2	-	1	0	TRAV21	TRAJ54	CAVTALWGAQKLVF	TRBV19	-	TRBJ2-4	CASSMYRGAKNIQYF
	12	+	0	3	TRAV8-3	TRAJ47	CAVGAWGNKLVF	TRBV5-4	-	TRBJ2-7	CASSLGDEGVTSYEQYF
	13	-	0	0	TRAV21	TRAJ58	CAVDRTSGSRLTF	TRBV28	-	TRBJ1-1	CASRLSWNTEAFF
	14	+	2	3	TRAV38-2/DV8	TRAJ42	CAYMKGSQGNLIF	TRBV11-2	-	TRBJ2-1	CASSLGFSGDNEQFF
	15	+	1	2	TRAV8-6	TRAJ30	CAVSDKWGRDDKIIF	TRBV4-1	TRBD1	TRBJ2-7	CASSQGARGYEQYF
	16	+	1	2	TRAV24	TRAJ21	CASPYFNKFYF	TRBV28	TRBD1	TRBJ1-6	CASSFQTGGGSPLHF
	17	-	0	0	TRAV8-6	TRAJ17	CAVSESGNKLTF	TRBV6-6	-	TRBJ2-2	CASIRDSNTGELFF
	18-1	-	0	0	TRAV27	TRAJ29	CAGGNSGNTPLVF	TRBV6-5	-	TRBJ2-7	CASREGTARTYEQYF
	18-2	-	1	0	TRAV27	TRAJ29	CAGGNSGNTPLVF	TRBV4-1	-	TRBJ1-1	CASRQEGSPEAFF
	19	+	3	3	TRAV1-2	TRAJ6	CAVRDKGGSYIPTF	TRBV30	-	TRBJ2-7	CAWSVRVDEQYF
	20	+	3	2	TRAV14/DV4	TRAJ37	CAMREGTSNTGKLIF	TRBV7-2	-	TRBJ2-7	CASSLGGGVSYEQYF
KID005	Clone number*	Functional assay**			Vα			Vβ
		Reactivity	LDH release	IFN-ɤ secretion	V gene	J gene	CDR3 sequence	V gene	D gene***	J gene	CDR3 sequence
	1	+	1	3	TRAV30	TRAJ24	CGTEGDSDSWGKLQF	TRBV12-3	-	TRBJ2-1	CASSLSAARGGDEQFF
	2	+	3	3	TRAV27	TRAJ30	CAGAPDRDDKIIF	TRBV27	-	TRBJ2-2	CASRTLNTGELFF
	3	NA	NA	NA	TRAV1-1	TRAJ28	CAVPHEGAGSYQLTF	TRBV3-1	TRBD1	TRBJ2-7	CASRQGAREQYF
	4	+	1	3	TRAV1-2	TRAJ15	CAVRGNQAGTALIF	TRBV7-6	TRBD1	TRBJ2-4	CASSLGGGAKNIQYF
	5	NA	NA	NA	TRAV19	TRAJ17	CALSEFGAAGNKLTF	TRBV6-5	-	TRBJ2-7	CASSYGQKYEQYF
	6-1	+	3	3	TRAV16	TRAJ33	CALGRRSNYQLIW	TRBV19	TRBD1	TRBJ1-2	CASRTLSGQVDGYTF
	6-2	+	0	3	TRAV12-1	TRAJ12	CGGDSSYKLIF	TRBV19	TRBD1	TRBJ1-2	CASRTLSGQVDGYTF
	7	-	0	1	TRAV14/DV4	TRAJ42	CAMRGSGGSQGNLIF	TRBV7-9	-	TRBJ2-7	CASSLLGEPRHEQYF
	8	+	3	3	TRAV8-3	TRAJ33	CAVGVESNYQLIW	TRBV9	-	TRBJ2-1	CASSSYSGNEQFF
	9	NA	NA	NA	TRAV19	TRAJ6	CALSEGGSYIPTF	TRBV9	-	TRBJ2-1	CASSRTSGHYNEQFF
	10	+	3	3	TRAV29/DV5	TRAJ49	CAATNTGNQFYF	TRBV18	-	TRBJ1-2	CASSGGGSHYGYTF
	11	+	3	3	TRAV1-2	TRAJ31	CAVYNNARLMF	TRBV7-2	-	TRBJ1-1	CASPKNTEAFF
	12	+	3	3	TRAV41	TRAJ42	CAVGNYGGSQGNLIF	TRBV5-4	TRBD1	TRBJ2-2	CASSLISGTGGIGELFF
	13	+	3	3	TRAV8-3	TRAJ24	CAVGGRTTDSWGKLQF	TRBV12-3	-	TRBJ2-5	CASSLTSAPKETQYF
	14	-	0	1	TRAV1-2	TRAJ34	CAVRNTDKLIF	TRBV20-1	-	TRBJ1-1	CSANLNTEAFF
	15	+	3	3	TRAV24	TRAJ21	CAFKGNFNKFYF	TRBV6-2	TRBD1	TRBJ1-1	CASSEPGQGPNTEAFF
	16	+	3	3	TRAV14/DV4	TRAJ45	CAMREGAPGGGADGLTF	TRBV7-8	-	TRBJ2-1	CASSVRTDSLISNEQFF
	17	-	0	1	TRAV1-2	TRAJ31	CAVRENARLMF	TRBV20-1	-	TRBJ1-1	CSATLNTEAFF
	18	-	2	0	TRAV13-1	TRAJ56	CAASIGANSKLTF	TRBV24-1	-	TRBJ2-2	CATSHKRQGKSRGELFF
	19	-	0	0	TRAV1-2	TRAJ15	CAVRANQAGTALIF	TRBV7-6	-	TRBJ2-1	CASSLGGGRNEQFF
	20	-	0	1	TRAV35	TRAJ41	CAGLDSGYALNF	TRBV27	-	TRBJ2-1	CASSLGVAGYNEQFF
KID007	Clone number*	Functional assay**			Vα			Vβ
		Reactivity	LDH release	IFN-ɤ secretion	V gene	J gene	CDR3 sequence	V gene	D gene***	J gene	CDR3 sequence
	1	-	0	0	TRAV35	TRAJ40	CAGPPLGSGTYKYIF	TRBV11-2	-	TRBJ2-1	CASSLVAGEQFF
	2	-	0	0	TRAV13-1	TRAJ45	CAASESSGGGADGLTF	TRBV5-4	-	TRBJ2-5	CASSFKGQETQYF
	3	+	2	3	TRAV13-2	TRAJ49	CAEEWWNQFYF	TRBV3-1	-	TRBJ2-1	CASRLGLSSYNEQFF
	4-1	-	0	0	TRAV5	TRAJ32	CAEMNYGGATNKLIF	TRBV11-2	-	TRBJ2-5	CASSPRQAQETQYF
	4-2	-	0	0	TRAV5	TRAJ32	CAEMNYGGATNKLIF	TRBV20-1	-	TRBJ2-7	CSARGTERVFGEQYF
	5	-	0	0	TRAV12-2	TRAJ23	CAVLIYNQGGKLIF	TRBV19	-	TRBJ1-5	CASSIAGGAGNQPQHF
	6-1	-	0	0	TRAV29/DV5	TRAJ34	CAASVGTDKLIF	TRBV28	-	TRBJ2-1	CASSSLATLYNEQFF
	6-2	-	0	0	TRAV17	TRAJ22	CATAFILSGSARQLTF	TRBV28	-	TRBJ2-1	CASSSLATLYNEQFF
	7	-	0	0	TRAV13-1	TRAJ40	CAASLLTSGTYKYIF	TRBV27	-	TRBJ2-1	CASSWVGAGEQFF
	8	-	0	0	TRAV8-1	TRAJ29	CAAGNSGNTPLVF	TRBV20-1	TRBD1	TRBJ2-7	CSAWTGENYEQYF
	9	-	0	0	TRAV29/DV5	TRAJ48	CAASTNFGNEKLTF	TRBV6-5	-	TRBJ1-5	CASSFRRDSNQPQHF
	10	+	3	3	TRAV12-1	TRAJ40	CVVNPPSGTYKYIF	TRBV27	-	TRBJ1-1	CASSLIWNTEAFF
	11	-	0	0	TRAV5	TRAJ42	CAESIFYGGSQGNLIF	TRBV20-1	-	TRBJ2-1	CSARASSGTVYNEQFF
	12	-	0	0	TRAV21	TRAJ34	CAVKENTDKLIF	TRBV5-6	TRBD1	TRBJ1-4	CASSPGGQGGKLFF
	13	-	0	1	TRAV25	TRAJ44	CASTGTASKLTF	TRBV12-4	-	TRBJ2-1	CASSLGSSYNEQFF
	14	+	0	3	TRAV38-2/DV8	TRAJ54	CAYKQGAQKLVF	TRBV3-1	TRBD1	TRBJ2-3	CASRQGTGGNSADTQYF
	15	+	0	3	TRAV12-2	TRAJ13	CAVKPNSGGYQKVTF	TRBV20-1	-	TRBJ1-5	CSARVHRDRYQPQHF
	16-1	+	2	2	TRAV10	TRAJ42	CVVRYGGSQGNLIF	TRBV6-5	-	TRBJ2-1	CASSEYNEQFF
	16-2	+	0	3	TRAV10	TRAJ42	CVVRYGGSQGNLIF	TRBV11-2	-	TRBJ2-7	CASSPRKERPPYEQYF
	17-1	+	0	3	TRAV13-2	TRAJ30	CAEPGRDDKIIF	TRBV11-2	-	TRBJ2-2	CASSLMAVGTGELFF
	17-2	-	0	1	TRAV38-2/DV8	TRAJ49	CAYRSHTGNQFYF	TRBV11-2	-	TRBJ2-2	CASSLMAVGTGELFF
	18-1	+	0	3	TRAV5	TRAJ33	CAESMDSNYQLIW	TRBV28	-	TRBJ2-3	CASRPLAGGKDTQYF
	18-2	-	0	1	TRAV1-2	TRAJ29	CAVPNSGNTPLVF	TRBV28	-	TRBJ2-3	CASRPLAGGKDTQYF
	19	-	0	0	TRAV14/DV4	TRAJ49	CAMREINTGNQFYF	TRBV11-2	-	TRBJ2-1	CASSSPRLAGDYEQFF
	20	-	0	0	TRAV8-6	TRAJ29	CAVTAQGGNTPLVF	TRBV24-1	-	TRBJ2-3	CATSQTSGGAVDTQYF
KID010	Clone number*	Functional assay**			Vα			Vβ
		Reactivity	LDH release	IFN-ɤ secretion	V gene	J gene	CDR3 sequence	V gene	D gene***	J gene	CDR3 sequence
	1	+	0	3	TRAV17	TRAJ27	CATDDRGTNAGKSTF	TRBV4-3	TRBD1	TRBJ1-4	CASSPHGTGFNEKLFF
	2	+	0	3	TRAV17	TRAJ33	CATGEGNYQLIW	TRBV9	-	TRBJ2-7	CASSAGPTHEQYF
	3-1	-	0	1	TRAV13-1	TRAJ44	CAASPSDGTASKLTF	TRBV5-6	TRBD1	TRBJ2-7	CASSSDWTGASEQYF
	3-2	-	0	1	TRAV35	TRAJ40	CAGPLSGTYKYIF	TRBV5-6	TRBD1	TRBJ2-7	CASSSDWTGASEQYF
	4	-	0	1	TRAV21	TRAJ49	CAVRNTGNQFYF	TRBV20-1	-	TRBJ2-7	CSARPFLAGDEQYF
	5	+	0	3	TRAV30	TRAJ37	CGTGRSSNTGKLIF	TRBV12-3	-	TRBJ2-1	CASSLRVAGNEQFF
	6	+	0	3	TRAV8-4	TRAJ41	CAVRFLSNSGYALNF	TRBV6-5	-	TRBJ1-1	CASSYFGTLNTEAFF
	7	+	0	3	TRAV8-2	TRAJ11	CVVSDRGYSTLTF	TRBV11-2	-	TRBJ2-7	CASSLGGYYEQYF
	8	+	0	3	TRAV19	TRAJ23	CALRGFYNQGGKLIF	TRBV12-3	-	TRBJ2-7	CASSSDRDRSEQYF
	9	+	0	3	TRAV12-2	TRAJ35	CAVTEGFGNVLHC	TRBV11-1	-	TRBJ2-3	CASSPSGATQYF
	10	-	0	0	TRAV17	TRAJ18	CATVDRGSTLGRLYF	TRBV28	-	TRBJ2-1	CASSFLRTYNEQFF
	11	-	0	1	TRAV21	TRAJ52	CAVRMWIGGKLTF	TRBV2	-	TRBJ2-5	CASGGATGSGETQYF
	12	-	0	2	TRAV20	TRAJ22	CAALGRGSARQLTF	TRBV7-9	-	TRBJ2-7	CASSDSRGYEQYF
	13	-	0	2	TRAV21	TRAJ18	CAVSSDRGSTLGRLYF	TRBV9	-	TRBJ2-1	CASSVAGRIHNEQFF
	14-1	+	1	3	TRAV13-1	TRAJ38	CAASNFINAGNNRKLIW	TRBV25-1	-	TRBJ1-2	CASSDHRVVRYTF
	14-2	+	0	3	TRAV36/DV7	TRAJ54	CAVEAVGAQKLVF	TRBV25-1	-	TRBJ1-2	CASSDHRVVRYTF
	15	+	0	3	TRAV27	TRAJ21	CAGGSFNKFYF	TRBV10-3	-	TRBJ2-7	CAISEKIEYREQYF
	16-1	-	0	0	TRAV20	TRAJ21	CAAPSNFNKFYF	TRBV10-3	-	TRBJ1-5	CAISEKAGNQPQHF
	16-2	+	0	3	TRAV17	TRAJ17	CATLKAAGNKLTF	TRBV10-3	-	TRBJ1-5	CAISEKAGNQPQHF
	17-1	-	0	1	TRAV17	TRAJ18	CATDGRGSTLGRLYF	TRBV28	-	TRBJ2-1	CASSLMAANYNEQFF
	17-2	+	0	3	TRAV12-1	TRAJ5	CVVRRALTF	TRBV28	-	TRBJ2-1	CASSLMAANYNEQFF
	18-1	-	0	1	TRAV17	TRAJ47	CATMEYGNKLVF	TRBV28	-	TRBJ2-1	CASSLVRTARYEQFF
	18-2	-	0	1	TRAV36/DV7	TRAJ28	CATYSGAGSYQLTF	TRBV28	-	TRBJ2-1	CASSLVRTARYEQFF
	19-1	+	2	3	TRAV14/DV4	TRAJ30	CAMREGRRIRDDKIIF	TRBV27	-	TRBJ2-3	CASSQTGLRFTDTQYF
	19-2	+	0	3	TRAV8-1	TRAJ30	CAVNKDDKIIF	TRBV27	-	TRBJ2-3	CASSQTGLRFTDTQYF
	20	-	0	0	TRAV8-1	TRAJ12	CAVRGDSSYKLIF	TRBV27	TRBD1	TRBJ2-2	CASSTGVGELFF
* When multiple Vα (or Vβ) genes were detected within a single cell, the clonotype was classified as dual-α (or dual-β). To distinguish the corresponding candidate chains, suffixes (e.g., “-1”, “-2”) were added to the clone IDs.
** Reactivity was assigned as described in the Materials and Methods section. To enhance transparency in the evaluation of each TCR-T clone, we additionally summarize the statistical significance of LDH release and IFN-γ secretion relative to control samples across different effector-to-target (E:T) ratios using a scoring system. Scores were defined as follows: 0, not statistically significant un…
*** "-", no identifiable D gene
