# Supplementary material for: Tumor-reactive TCRs within exhausted TILs reveal cancer type-specific immune landscapes in renal cell carcinoma
Source: Front Immunol. 2026 Jan 29;17:1729388. doi: 10.3389/fimmu.2026.1729388 (PMC12894369; doi:10.3389/fimmu.2026.1729388)
Supplement: Supplementary file 8 [file Table4.xlsx]

## Sheet: Sheet1
Table S4 Characteristics of patients with clear cell renal cell carcinoma.
	K001	K002	K004	K005	K006	K007	K009	K010	K011	K012	K013	K014	K015	K016	K018
Sex	M	F	F	M	F	M	M	M	F	F	M	F	M	M	F
Age	52	54	81	71	80	61	53	56	73	51	71	47	60	51	63
Stage	I	I	III	IV	III	IV	IV	III	III	I	III	III	III	I	I
Depth of tumor invasion (T)	pT1a	pT1a	pT3a	pT4	pT3a	pT3a	pT3a	pT3a	pT3a	pT1a	pT3a	pT3a	pT3a	pT1b	pT1a
Tumor diameter (mm)	18	22	80	95	60	95	105	140	73	37	52	80	70	50	35
Infiltration (INF)	b	b	b	b	a	b	b	b	a	b	b	a	b	a	a
Venous invasion (v)	0	0	1	1	1	1	1	1	1	0	1	1	1	1	1
Formation of capsule (fc)	1	1	1	1	1	1	1	1	1	1	1	1	1	1	1
Renal capsule infiltration (rc-inf)	1	0	1	1	1	1	1	1	1	1	1	1	1	1	1
Renal pelvis infiltration (rp-inf)	0	0	0	0	0	0	0	0	0	0	0	1	0	0	0
Renal sinus infiltration (s-inf)	0	0	0	0	0	0	0	0	0	0	0	1	0	0	0
Furhman grade	2	2	3	4	2	4	3	3	2	2	2	3	3	3	3
WHO/ISUP grade	2	2	2>3	2>3	2	4	3	3	2	2	2	3	3	3	3
WHO, World Health Organisation; ISUP, International Society of Urological Pathology
