# Supplementary material for: Tumor-reactive TCRs within exhausted TILs reveal cancer type-specific immune landscapes in renal cell carcinoma
Source: Front Immunol. 2026 Jan 29;17:1729388. doi: 10.3389/fimmu.2026.1729388 (PMC12894369; doi:10.3389/fimmu.2026.1729388)
Supplement: Supplementary file 9 [file Table5.xlsx]

## Sheet: Sheet1
Table S5. ROC-based assessment of tumor-size–associated changes in T cell subsets*
	AUC	best cutoff (cm)	sensitivity	specificity	Bootstrap stability of cutoff (95% interval cm)
CD8Teff-low	0.92	7.15	0.875	0.857	4.45 - 8.75
CD8Tpex-low	0.768	7.65	0.875	0.714	2.95 - 8.40
CD8Tex-high	0.911	7.15	0.875	1	6.15 - 7.75
CD4Treg-high	0.67	5.1	0.875	0.571	2.00 - 8.75
*Receiver operating characteristic (ROC) analysis was performed to determine the optimal cutoff. Sensitivity and specificity at the optimal cutoff are shown. To assess the robustness of the cutoff estimates, bootstrap resampling (B = 2000) was performed, and the 95% intervals of the optimal cutoff are reported. AUC: area under the ROC curve
