# Supplementary material for: Tumor-reactive TCRs within exhausted TILs reveal cancer type-specific immune landscapes in renal cell carcinoma
Source: Front Immunol. 2026 Jan 29;17:1729388. doi: 10.3389/fimmu.2026.1729388 (PMC12894369; doi:10.3389/fimmu.2026.1729388)
Supplement: Supplementary file 10 [file Table6.xlsx]

## Sheet: Sheet1
Table S6 Differentially expressed genes (DEGs) between organoid-reactive and bystander CD8+ T cells in the ccRCC dataset.
Gene	Importance	p val	avg log2FC	pct.1	pct.2	p val adj
CXCR4	-0.34897	1.74977e-177	-1.40945	0.727	0.93	5.02604e-173
HSPA1B	NA	7.4435e-160	1.62154	0.856	0.48	2.13807e-155
HSPA1A	0.195478	1.98717e-155	1.37155	0.916	0.605	5.70795e-151
HSPB1	NA	1.7795e-122	1.2157	0.857	0.556	5.11143e-118
HSPA6	NA	9.34308e-103	1.5298	0.571	0.211	2.68371e-98
LAG3	0.127362	1.26044e-99	1.00989	0.831	0.528	3.62048e-95
FGFBP2	-0.18703	2.56833e-95	-4.59733	0.017	0.224	7.37728e-91
BAG3	NA	1.46082e-94	1.45633	0.624	0.286	4.19607e-90
GNLY	NA	3.77843e-94	-2.77529	0.032	0.258	1.08532e-89
ANXA1	NA	4.5478e-92	-1.70742	0.2	0.496	1.30631e-87
ZFP36	NA	7.80189e-88	-1.01641	0.768	0.907	2.24101e-83
FYN	-0.0695693	3.89669e-87	-1.17779	0.565	0.757	1.11928e-82
PTMS	0.0647884	1.62668e-80	1.05753	0.7	0.38	4.67248e-76
ZEB2	0.0535212	3.14199e-78	-2.11015	0.136	0.385	9.02504e-74
FTH1	-0.0564504	1.6983e-74	-1.01566	0.978	0.989	4.87818e-70
SRSF2	-0.0734678	1.56248e-72	-1.06952	0.566	0.746	4.48807e-68
LDHA	0.0521869	5.08176e-72	-1.29387	0.683	0.798	1.45968e-67
LINC00486	-0.144857	1.63333e-71	-3.51981	0.049	0.24	4.69158e-67
DNAJB1	-0.0305448	8.72505e-70	1.19591	0.888	0.83	2.50618e-65
TOX2	0.159685	1.86788e-68	1.57009	0.424	0.15	5.36529e-64
HLA.DRB5	-0.469201	6.802e-68	-1.83443	0.276	0.515	1.95381e-63
TSC22D3	-0.0396095	5.47094e-66	-1.0241	0.583	0.782	1.57147e-61
KLF3	NA	1.50197e-65	-2.39486	0.025	0.192	4.31426e-61
FAM3C	0.0183204	1.95052e-64	1.19053	0.519	0.24	5.60267e-60
AUTS2	-0.0364979	7.48645e-63	-2.51339	0.05	0.23	2.15041e-58
STAT4	NA	2.35815e-61	-1.64561	0.212	0.436	6.77355e-57
ZFP36L2	-0.0705461	2.26025e-60	-1.02077	0.745	0.844	6.49234e-56
RORA	NA	2.51059e-57	-2.18945	0.06	0.237	7.21143e-53
HMOX1	0.0781389	1.5807e-56	1.815	0.361	0.128	4.54039e-52
RHOB	NA	1.97954e-56	1.37195	0.483	0.232	5.68603e-52
ID3	0.0784615	1.62784e-54	1.8563	0.357	0.134	4.67581e-50
DNAJB4	NA	3.10578e-54	1.39555	0.445	0.207	8.92105e-50
SPOCK2	-0.0439567	7.63206e-54	-1.05722	0.383	0.598	2.19223e-49
IFNG	0.102982	2.78468e-53	1.17653	0.545	0.293	7.99871e-49
SLF1	0.0783384	3.9704e-53	1.2004	0.441	0.193	1.14046e-48
SERPINH1	-0.0364842	1.03045e-52	1.38447	0.421	0.186	2.95987e-48
CSF1	NA	1.33516e-52	1.77426	0.324	0.11	3.83512e-48
PTPN6	NA	1.07368e-51	1.32862	0.443	0.205	3.08405e-47
RASGEF1B	-0.257894	1.48796e-51	-3.52178	0.213	0.392	4.27403e-47
HLA.DQA2	-0.0785741	1.98938e-51	-3.5501	0.014	0.136	5.71429e-47
PDE4D	-0.00964463	4.32281e-51	-1.35394	0.208	0.416	1.24168e-46
DNAJA4	NA	1.91415e-49	1.06776	0.436	0.201	5.49821e-45
PPP2R5C	-0.0151552	1.1066e-48	-1.07547	0.396	0.578	3.1786e-44
TRGV3	-0.296402	5.54596e-47	-2.60489	0.053	0.2	1.59302e-42
SPON2	-0.0644822	1.18821e-45	-2.94534	0.029	0.156	3.41301e-41
CDKN2C	NA	1.46523e-44	1.25173	0.388	0.178	4.20872e-40
S1PR5	0.0127422	7.4418e-44	-3.04752	0.011	0.115	2.13758e-39
GLIPR1	-0.0751301	2.23263e-43	-1.34963	0.219	0.402	6.41302e-39
S1PR1	-0.0145434	2.5706e-42	-2.49401	0.026	0.145	7.38378e-38
RPS10	-0.230962	1.67923e-40	-1.34316	0.308	0.471	4.82343e-36
KLRB1	-0.19349	2.12041e-39	-3.61148	0.015	0.114	6.09066e-35
NR4A1	NA	2.86368e-38	1.16374	0.482	0.286	8.22563e-34
ZNF683	-0.19736	2.12401e-37	-3.10301	0.016	0.114	6.10099e-33
ZFAND2A	-0.0958882	2.66452e-37	1.09967	0.494	0.295	7.65356e-33
PRRG4	0.0261575	5.97155e-37	1.59466	0.261	0.096	1.71527e-32
TGFBR3	1.85384e-05	1.55238e-36	-2.00956	0.041	0.16	4.45905e-32
DSTN	-0.0717169	8.00021e-36	-1.752	0.108	0.256	2.29798e-31
FCGR3A	-0.0308074	1.84131e-35	-2.13124	0.074	0.207	5.28899e-31
SPRY2	NA	4.40571e-35	1.50145	0.235	0.08	1.2655e-30
DRAIC	NA	5.92346e-35	1.16979	0.359	0.178	1.70146e-30
RNF125	NA	2.32781e-34	-1.2643	0.222	0.379	6.6864e-30
PITPNC1	-0.0143994	5.14481e-34	-1.04885	0.271	0.435	1.4778e-29
S100B	-0.011787	7.80378e-34	-4.83193	0.004	0.077	2.24156e-29
C1orf21	NA	1.88277e-33	-1.77647	0.081	0.213	5.40807e-29
GPR183	NA	1.13908e-32	-2.32382	0.029	0.13	3.27189e-28
GZMH	0.134712	2.88415e-32	-1.11973	0.417	0.551	8.28443e-28
PMEPA1	NA	5.06741e-32	-2.26748	0.049	0.161	1.45556e-27
MBP	NA	1.79789e-31	-1.22652	0.141	0.291	5.16426e-27
ATF3	0.0157976	3.49393e-31	1.18724	0.354	0.183	1.0036e-26
CD5	-0.15814	4.9828e-31	-1.13096	0.229	0.382	1.43126e-26
SYNGR1	0.00047402	5.89506e-31	-2.29354	0.018	0.105	1.6933e-26
GLUL	-0.000109501	7.59017e-30	-1.64467	0.045	0.152	2.1802e-25
LMNA	0.159831	7.74582e-30	-1.29609	0.214	0.362	2.22491e-25
FLNA	0.0689782	1.77788e-29	-1.32007	0.36	0.483	5.10678e-25
INPP5F	0.099533	1.94786e-29	1.62639	0.182	0.056	5.59504e-25
SKIL	-0.0165951	4.41863e-29	-1.11065	0.238	0.385	1.26921e-24
GADD45G	NA	6.17631e-29	1.59945	0.231	0.091	1.77408e-24
XIST	-0.137866	2.17478e-28	-3.71708	0.003	0.063	6.24684e-24
SELPLG	-0.0698561	2.91517e-28	-1.14833	0.28	0.416	8.37353e-24
DGKH	NA	3.34302e-28	1.12069	0.3	0.143	9.60249e-24
MGAT4A	NA	3.52567e-28	-1.19673	0.184	0.325	1.01271e-23
UTS2	-0.242192	1.69418e-27	-2.65999	0.016	0.093	4.86637e-23
PIP5K1B	0.073041	2.88234e-27	2.07519	0.156	0.045	8.27923e-23
S1PR4	-0.0308904	9.7617e-27	-1.09725	0.187	0.325	2.80395e-22
SEMA4A	NA	1.51567e-26	1.23854	0.266	0.122	4.35361e-22
RASGRP2	-0.10154	1.85907e-26	-2.78032	0.017	0.092	5.33999e-22
TXK	-0.0193608	2.27608e-25	1.15165	0.223	0.092	6.53783e-21
DENND10	0.0116892	4.60052e-25	1.27237	0.237	0.105	1.32145e-20
MPP7	-0.0875574	5.03418e-25	-2.6587	0.013	0.08	1.44602e-20
CD6	-0.0598423	5.76296e-25	-1.14207	0.252	0.382	1.65535e-20
CRYBG1	NA	6.07285e-25	-1.2661	0.187	0.318	1.74437e-20
PLAC8	0.0120287	8.40579e-25	-2.02427	0.012	0.079	2.41448e-20
IL7R	NA	9.6247e-25	-2.17614	0.087	0.198	2.7646e-20
ITGA5	NA	3.17339e-24	-1.74879	0.034	0.119	9.11524e-20
GZMB	0.195917	3.74764e-24	-1.28096	0.276	0.395	1.07647e-19
CCL3	-0.0432844	3.91555e-24	1.07554	0.392	0.239	1.1247e-19
CD226	-0.0367088	1.27804e-23	-2.96234	0.012	0.075	3.67104e-19
AGPAT4	NA	1.28917e-23	-1.90213	0.033	0.116	3.703e-19
CAMK4	NA	1.60104e-23	-1.38311	0.115	0.233	4.59882e-19
CRIM1	NA	4.46273e-23	1.03951	0.281	0.143	1.28187e-18
HDAC7	NA	5.42965e-23	1.20103	0.224	0.1	1.55961e-18
TENT5A	0.0430546	5.76643e-23	1.05163	0.267	0.13	1.65635e-18
KLRD1	0.00816039	5.99955e-23	-1.0974	0.11	0.23	1.72331e-18
MYOM2	NA	6.57078e-23	-5.0493	0.004	0.055	1.88739e-18
FOSL2	NA	7.53452e-23	-1.06013	0.192	0.319	2.16421e-18
GAS7	NA	1.10653e-22	1.07312	0.253	0.122	3.17841e-18
NBL1	0.0582008	1.91175e-22	1.31866	0.207	0.088	5.49131e-18
CERS6	0.022041	3.02588e-22	1.32954	0.192	0.078	8.69154e-18
NIBAN1	-0.0388595	5.51146e-22	-1.06318	0.224	0.349	1.58311e-17
ASB2	0.00399442	6.10697e-22	1.31858	0.179	0.069	1.75417e-17
S100PBP	NA	7.74483e-22	1.08331	0.253	0.127	2.22463e-17
RBPJ	0.144657	3.6034e-21	1.0061	0.43	0.295	1.03504e-16
CTSZ	0.0747419	5.66418e-21	1.00841	0.256	0.13	1.62698e-16
NSG1	NA	6.06941e-21	-2.84669	0.007	0.058	1.74338e-16
LINC01480	0.0743365	6.2193e-21	1.9802	0.119	0.033	1.78643e-16
THEMIS2	-0.179921	1.18717e-20	-2.13342	0.038	0.115	3.41002e-16
PFKFB3	-0.0774204	1.72862e-20	-1.21211	0.129	0.24	4.9653e-16
POU3F1	0.0200648	2.15232e-20	1.21329	0.18	0.072	6.18233e-16
TMTC2	NA	5.4414e-20	1.46337	0.156	0.059	1.56299e-15
NFKBIE	NA	6.06397e-20	1.14263	0.182	0.076	1.74181e-15
GPR15	0.0536475	7.76442e-20	1.84452	0.115	0.032	2.23025e-15
AL133415.1	0.100954	1.34865e-19	-1.21488	0.118	0.222	3.87386e-15
SNX18	NA	1.53425e-19	1.20153	0.195	0.088	4.40697e-15
GALNT3	NA	1.65344e-19	-2.83314	0.006	0.053	4.74934e-15
STK38	-6.27352e-05	1.95673e-19	-1.2188	0.109	0.211	5.6205e-15
APBA2	-0.0377281	2.64496e-19	-2.3117	0.016	0.075	7.59739e-15
LYAR	1.61364e-05	2.89916e-19	-1.09078	0.16	0.268	8.32754e-15
TRGV7	0.298512	4.24581e-19	2.31961	0.137	0.049	1.21957e-14
TIAM1	NA	1.17728e-18	1.18508	0.172	0.072	3.38161e-14
ADAM28	0.0360353	1.53585e-18	1.47379	0.142	0.052	4.41157e-14
TBX21	-0.0016825	1.5876e-18	-1.17721	0.113	0.212	4.56023e-14
SATB1	NA	1.62597e-18	-1.99598	0.016	0.072	4.67045e-14
BEND4	NA	2.19655e-18	1.56222	0.137	0.05	6.30938e-14
C17orf67	NA	4.17826e-18	1.15505	0.197	0.094	1.20016e-13
HPGD	-0.0136125	4.24004e-18	-2.7761	0.01	0.06	1.21791e-13
PLCB1	NA	4.49455e-18	-2.47414	0.011	0.062	1.29101e-13
TSHZ2	0.0488338	6.57111e-18	1.80139	0.116	0.037	1.88749e-13
SGK1	NA	7.08744e-18	1.10238	0.19	0.088	2.03579e-13
SAMD12	0.00324426	9.05986e-18	1.73242	0.121	0.041	2.60235e-13
RNF157	NA	1.01628e-17	1.23504	0.185	0.085	2.91915e-13
MXD1	NA	4.07647e-17	1.00527	0.238	0.127	1.17092e-12
KIAA0825	NA	5.26547e-17	1.07006	0.196	0.095	1.51245e-12
GIMAP6	0.10576	1.1444e-16	1.09712	0.163	0.07	3.28716e-12
IDH3G	-0.0187504	1.23324e-16	-1.0737	0.097	0.188	3.54235e-12
SMIM3	-0.0562989	1.4481e-16	-3.39457	0.005	0.043	4.15951e-12
SNX10	-0.00480191	2.98903e-16	1.00005	0.204	0.103	8.58569e-12
FBXL14	NA	4.4994e-16	1.09975	0.232	0.127	1.29241e-11
TIMP1	NA	4.5982e-16	-3.04185	0.009	0.052	1.32079e-11
CX3CR1	NA	5.14855e-16	-2.37591	0.013	0.06	1.47887e-11
INPP1	0.0025516	5.9782e-16	1.08331	0.198	0.101	1.71718e-11
SOX4	0.0624789	8.92979e-16	1.99496	0.106	0.036	2.56499e-11
CAMK1	0.0437129	1.73361e-15	1.53126	0.114	0.041	4.97962e-11
SCD	NA	2.00394e-15	1.18853	0.155	0.069	5.75611e-11
MOXD1	NA	2.03766e-15	1.35014	0.094	0.028	5.85298e-11
IGFBP3	-0.0425163	2.49149e-15	-3.39042	0.008	0.048	7.15655e-11
BACH2	-0.0448576	2.88218e-15	-1.94321	0.029	0.087	8.27877e-11
PXN	-0.0192707	2.98396e-15	-1.65529	0.029	0.088	8.57113e-11
DPF3	NA	3.65868e-15	2.00712	0.077	0.019	1.05092e-10
TM4SF19	-0.00020306	4.16828e-15	-5.8041	0	0.029	1.1973e-10
LILRB1	NA	9.62989e-15	-3.67029	0.005	0.039	2.76609e-10
FKBP5	-0.0985034	1.07582e-14	-1.00935	0.162	0.261	3.09019e-10
GOLM1	4.49655e-05	1.10194e-14	1.2544	0.142	0.061	3.1652e-10
PTPRM	NA	1.11884e-14	-2.09123	0.017	0.065	3.21377e-10
ADI1	-0.0630219	1.15592e-14	-1.33119	0.045	0.111	3.32027e-10
AL138720.1	NA	1.46824e-14	1.38747	0.119	0.046	4.21739e-10
MAPK13	NA	1.86188e-14	1.18098	0.181	0.091	5.34807e-10
LINC01967	NA	1.89627e-14	1.46125	0.105	0.037	5.44684e-10
ANK3	-0.0523827	2.40273e-14	-1.79577	0.006	0.042	6.90161e-10
IFNGR1	NA	2.70186e-14	-1.23553	0.117	0.199	7.76082e-10
NTN4	NA	4.04927e-14	-4.58478	0.002	0.032	1.16311e-09
RARA	NA	7.0466e-14	-1.09952	0.129	0.213	2.02407e-09
TLE1	-0.00437628	7.87333e-14	-5.94501	0	0.026	2.26154e-09
LINC00158	0.0497766	7.8914e-14	1.40259	0.123	0.051	2.26673e-09
FCRL6	0.000270662	9.11881e-14	-1.11999	0.073	0.146	2.61929e-09
PPM1L	-0.0445291	1.19564e-13	-2.90602	0.006	0.041	3.43436e-09
SETBP1	NA	1.35989e-13	1.0968	0.17	0.086	3.90614e-09
SH2D3C	NA	1.72641e-13	1.12309	0.119	0.048	4.95893e-09
CCR7	-0.052623	1.8943e-13	-2.17762	0.027	0.078	5.4412e-09
AP006565.1	-0.0951924	1.96007e-13	-4.36949	0.002	0.03	5.63011e-09
CES1	-0.00276763	1.98931e-13	-4.22297	0.001	0.027	5.71411e-09
RASGEF1A	0.0276841	2.09103e-13	1.2136	0.128	0.055	6.00626e-09
TMEM123	NA	2.84146e-13	-1.13827	0.059	0.126	8.1618e-09
UPP1	-0.0287481	5.93976e-13	-1.16392	0.104	0.18	1.70614e-08
SKI	-0.0158183	6.17091e-13	-1.11831	0.08	0.151	1.77253e-08
PALLD	NA	6.18219e-13	-3.59024	0.003	0.032	1.77577e-08
LAIR1	NA	7.16934e-13	-2.17892	0.005	0.037	2.05932e-08
XRCC1	NA	7.79023e-13	1.12726	0.132	0.059	2.23766e-08
TPRG1	-0.00386425	1.19662e-12	-1.91971	0.012	0.05	3.43716e-08
GNAL	-0.0044625	1.27141e-12	-2.60654	0.011	0.049	3.652e-08
CCR6	-0.0455367	1.54367e-12	-4.78176	0.002	0.029	4.43405e-08
ADTRP	0.00255727	1.56832e-12	1.74743	0.078	0.025	4.50484e-08
PERP	-0.0204873	1.97881e-12	-1.79466	0.024	0.07	5.68392e-08
FKBP11	NA	2.19654e-12	-1.07606	0.11	0.185	6.30934e-08
LAIR2	0.0583977	3.03592e-12	-1.53018	0.065	0.129	8.72037e-08
HVCN1	NA	3.37852e-12	1.3444	0.109	0.046	9.70445e-08
BCL6	-0.0496597	3.72258e-12	-1.40654	0.063	0.126	1.06927e-07
ST8SIA6	-0.00194852	3.73483e-12	-3.3454	0.002	0.027	1.07279e-07
CLCF1	NA	3.83834e-12	-2.44353	0.009	0.045	1.10252e-07
GNAO1	-0.00782101	4.40946e-12	-2.82321	0.008	0.041	1.26657e-07
ATP9A	0.0506132	6.07629e-12	1.62888	0.08	0.026	1.74535e-07
GNA12	0.0758781	6.16905e-12	1.30496	0.125	0.057	1.772e-07
RAMP1	NA	7.46515e-12	1.0006	0.107	0.044	2.14429e-07
IL18R1	NA	1.31282e-11	-3.3318	0.003	0.028	3.77094e-07
PTGER2	NA	1.38559e-11	-1.46554	0.018	0.059	3.97998e-07
LINC00513	0.022889	1.84349e-11	-1.27681	0.041	0.095	5.29525e-07
TP63	NA	2.20931e-11	1.0551	0.093	0.036	6.34603e-07
CNIH2	0.0208599	2.25439e-11	1.31183	0.097	0.039	6.47551e-07
AFAP1L2	-0.0122087	2.84932e-11	1.06385	0.132	0.065	8.18438e-07
GSTM1	-0.118666	2.94549e-11	-1.7039	0.023	0.066	8.46062e-07
HAPLN3	0.0294139	3.3501e-11	1.01159	0.112	0.05	9.62281e-07
AL049869.3	-0.038693	3.75102e-11	-1.3486	0.045	0.099	1.07744e-06
LTA	0.0206637	3.97278e-11	1.26235	0.118	0.056	1.14114e-06
LINC02416	NA	4.27438e-11	1.25995	0.088	0.034	1.22777e-06
RAP1GAP2	0.0339396	4.31913e-11	-2.10023	0.007	0.037	1.24063e-06
PLAUR	NA	5.82162e-11	-2.0531	0.012	0.047	1.6722e-06
PROK2	NA	7.09466e-11	-4.36544	0.001	0.022	2.03787e-06
ZNF844	0.0423877	7.76011e-11	1.51624	0.071	0.023	2.22901e-06
LINC00539	NA	9.22433e-11	1.00681	0.132	0.066	2.6496e-06
LMCD1	8.16085e-05	9.25946e-11	1.03179	0.119	0.056	2.65969e-06
CHTF8	0.047056	1.26196e-10	1.18146	0.097	0.041	3.62486e-06
ASPM	0.0345501	1.46643e-10	1.21063	0.097	0.041	4.21218e-06
CKAP2L	-0.0270317	1.63167e-10	1.09264	0.125	0.062	4.68682e-06
SKAP2	NA	1.66078e-10	-1.38924	0.028	0.072	4.77042e-06
NUAK2	0.0524945	1.69955e-10	1.84492	0.06	0.017	4.88179e-06
PKIA	NA	2.4137e-10	1.02257	0.124	0.061	6.93312e-06
CUBN	NA	4.64507e-10	-2.08875	0.008	0.036	1.33425e-05
SYNGR3	0.102352	5.39259e-10	1.85577	0.052	0.014	1.54897e-05
AC007952.4	NA	5.90764e-10	-1.73494	0.025	0.066	1.69691e-05
TRDV1	-0.106483	6.49995e-10	-3.7032	0.001	0.021	1.86705e-05
LINC01980	0.0290531	7.39208e-10	1.70398	0.06	0.019	2.1233e-05
ASPHD2	0.0442955	8.11411e-10	1.68391	0.062	0.02	2.3307e-05
PTGDR	0.00915241	9.35258e-10	-1.56909	0.022	0.06	2.68644e-05
BCL9L	NA	1.13741e-09	-1.30735	0.067	0.121	3.26709e-05
LINC02362	NA	1.279e-09	1.36219	0.074	0.028	3.67379e-05
KIR3DL2	NA	1.35197e-09	-3.73451	0.001	0.021	3.8834e-05
IL12RB2	-0.00721742	1.36281e-09	-3.487	0.001	0.021	3.91454e-05
PLXND1	NA	1.6648e-09	-1.88792	0.01	0.04	4.78196e-05
MYO6	-0.108667	1.75028e-09	-1.73183	0.029	0.07	5.02751e-05
ASCL2	NA	1.76525e-09	-3.62215	0.003	0.024	5.0705e-05
OGG1	0.0929621	1.8224e-09	1.04653	0.1	0.046	5.23467e-05
XCL2	-0.0680619	1.86387e-09	-1.00414	0.1	0.165	5.35377e-05
RORB	-0.00610174	1.99462e-09	-2.64967	0.005	0.029	5.72935e-05
TANC2	-0.0121138	2.14567e-09	-3.62691	0.002	0.023	6.16322e-05
GAN	0.010093	2.21548e-09	1.08188	0.103	0.048	6.36375e-05
SRGAP2C	0.0272894	2.25912e-09	1.13723	0.097	0.045	6.48909e-05
CTBP2	NA	2.32702e-09	-2.87455	0.004	0.026	6.68412e-05
STMN3	-0.0362892	2.41456e-09	-1.58823	0.033	0.076	6.93557e-05
CD8B2	NA	2.6435e-09	1.10167	0.081	0.034	7.59319e-05
AC120193.1	NA	2.64794e-09	1.07094	0.109	0.054	7.60594e-05
AC016831.7	NA	2.65863e-09	-1.18783	0.057	0.108	7.63666e-05
SEMA7A	NA	3.07768e-09	1.08916	0.108	0.053	8.84032e-05
ATP8B4	NA	3.44277e-09	1.40786	0.069	0.026	9.88901e-05
NHS	0.0110683	3.63622e-09	1.27965	0.075	0.03	0.000104447
TBC1D7	NA	3.99342e-09	1.13304	0.11	0.055	0.000114707
SV2A	0.0334958	4.37585e-09	1.62854	0.056	0.017	0.000125692
CDC25B	-0.0293999	4.45482e-09	-1.20546	0.068	0.121	0.00012796
CTTNBP2NL	0.0449737	5.12786e-09	1.06308	0.097	0.045	0.000147293
ENG	0.0362764	5.25823e-09	1.17886	0.084	0.036	0.000151037
SLC16A11	0.0287265	5.42721e-09	1.49987	0.069	0.026	0.000155891
KSR2	NA	6.67471e-09	1.72961	0.06	0.021	0.000191724
IL10	NA	7.97285e-09	1.84037	0.056	0.018	0.000229012
COL9A2	0.00181471	8.41824e-09	1.39454	0.066	0.025	0.000241806
GFPT2	NA	1.0304e-08	-2.43937	0.008	0.033	0.000295973
ANKS1B	0.0410004	1.29948e-08	1.69342	0.051	0.015	0.000373263
LGR6	NA	1.36483e-08	-1.47081	0.019	0.052	0.000392033
KIAA1324	NA	1.49909e-08	1.1187	0.088	0.041	0.000430599
GRASP	NA	1.55773e-08	-1.9419	0.014	0.044	0.000447443
SLC27A2	0.0587667	1.64729e-08	1.20856	0.061	0.022	0.000473167
CHRNA5	NA	1.92363e-08	1.2276	0.076	0.032	0.000552543
VIM.AS1	-0.0271515	2.42138e-08	-1.00855	0.065	0.115	0.000695518
SLC1A7	NA	2.44195e-08	-4.70413	0.001	0.017	0.000701426
DOCK5	-0.0440058	2.49133e-08	-4.23695	0.001	0.017	0.000715609
ZEB2.AS1	NA	2.51034e-08	-2.73827	0.001	0.018	0.000721069
GNG12	NA	2.98056e-08	1.42561	0.059	0.021	0.000856135
KLRF1	NA	3.57783e-08	-2.78482	0.004	0.023	0.0010277
BRSK1	0.0168926	3.67052e-08	1.35999	0.053	0.018	0.00105432
SLCO3A1	NA	4.48085e-08	-2.17148	0.008	0.032	0.00128708
RAB38	0.0357797	4.71468e-08	1.63014	0.047	0.014	0.00135424
SLC4A4	-0.0387747	4.82493e-08	-2.49266	0.006	0.028	0.00138591
SGCD	NA	5.12613e-08	-1.89778	0.006	0.028	0.00147243
AP001341.1	0.0188532	5.29843e-08	1.02961	0.098	0.05	0.00152192
TOP2A	0.0225646	5.83055e-08	1.18511	0.076	0.034	0.00167477
SSBP2	-0.0789403	5.99603e-08	-1.73064	0.019	0.05	0.0017223
CFH	NA	6.45038e-08	-2.23428	0.003	0.021	0.00185281
CDC14B	0.0584561	7.88269e-08	1.42169	0.055	0.02	0.00226422
BLK	-0.00860352	8.49014e-08	-6.45126	0	0.013	0.00243871
OPN3	0.00817348	9.20513e-08	1.19827	0.058	0.022	0.00264408
GRAMD1C	-0.000213527	9.94668e-08	-4.11989	0.001	0.017	0.00285708
WDR89	0.0532697	1.07941e-07	1.16433	0.066	0.028	0.0031005
TSPAN2	0.0105676	1.21921e-07	-1.62075	0.017	0.046	0.00350206
KLRC3	0.0487867	1.22552e-07	1.04582	0.09	0.045	0.00352019
ANKRD35	0.0472499	1.31627e-07	1.62257	0.05	0.017	0.00378086
SPART	-0.00918258	1.44051e-07	-1.99948	0.012	0.038	0.00413772
CDHR1	NA	1.6789e-07	1.05584	0.066	0.028	0.00482248
RASL11A	0.0100667	1.75149e-07	1.14535	0.099	0.052	0.00503097
AC099063.4	0.0567505	1.76765e-07	1.499	0.048	0.016	0.00507738
PPP1R2C	-0.0694801	1.78864e-07	-7.48143	0	0.012	0.00513769
LIN52	0.117046	1.79535e-07	1.07517	0.075	0.034	0.00515696
MYBL1	-0.0108305	1.84231e-07	-1.21428	0.055	0.099	0.00529186
BTNL9	NA	1.94681e-07	1.25056	0.043	0.013	0.00559202
ZNF365	NA	2.14863e-07	-4.96447	0	0.014	0.00617172
SOX13	NA	2.18895e-07	-3.66522	0	0.014	0.00628755
LINC00892	-0.0275147	2.28487e-07	-3.49065	0.001	0.015	0.00656306
B3GNTL1	NA	2.29772e-07	-1.24816	0.04	0.079	0.00659997
RASD1	NA	2.36919e-07	1.0618	0.091	0.047	0.00680527
BARX2	0.0112093	2.53496e-07	1.74293	0.039	0.011	0.00728141
LRP5L	0.0684637	2.64915e-07	1.30319	0.058	0.023	0.00760942
RAB11FIP5	NA	2.658e-07	-2.54456	0.005	0.023	0.00763483
CLSPN	NA	2.68069e-07	1.18537	0.081	0.039	0.00770003
SLCO4C1	NA	2.68893e-07	-2.8955	0.004	0.021	0.0077237
AC022210.2	0.0147149	2.73306e-07	2.27304	0.031	0.006	0.00785043
BCL2L11	NA	3.04151e-07	-1.14861	0.069	0.115	0.00873645
HIST1H2AJ	0.0205771	3.10187e-07	1.34746	0.056	0.022	0.00890982
ZBTB16	NA	3.12594e-07	-3.20009	0.002	0.018	0.00897894
NXPH4	-0.0510601	3.75685e-07	-3.0138	0.002	0.017	0.0107912
LRP12	NA	3.77135e-07	-6.43866	0	0.012	0.0108328
CCDC134	0.0925823	3.92113e-07	1.17978	0.086	0.044	0.0112631
PARD6G.AS1	0.00761094	3.93629e-07	1.18554	0.069	0.031	0.0113066
SPAG16	0.0233504	4.13121e-07	1.17001	0.063	0.027	0.0118665
HDDC3	NA	4.13749e-07	1.04787	0.076	0.036	0.0118845
AZIN1.AS1	NA	4.5087e-07	1.20708	0.058	0.024	0.0129508
CD40LG	-0.030175	4.66339e-07	-4.2911	0.001	0.014	0.0133951
TMCC3	NA	4.67941e-07	-2.2605	0.005	0.025	0.0134411
ANKRD28	-0.00213461	4.6914e-07	-1.09363	0.073	0.119	0.0134756
AKR1C3	-0.0671121	4.74782e-07	-3.25307	0.003	0.019	0.0136376
MAP4K3.DT	0.0142066	4.93521e-07	1.12895	0.063	0.027	0.0141759
CAMK2N1	-0.0171873	5.42159e-07	-1.31447	0.043	0.081	0.015573
AL157402.2	-0.0603782	5.43017e-07	-1.20699	0.039	0.076	0.0155976
TMCO3	0.0568086	5.75028e-07	1.09765	0.065	0.028	0.0165171
ZNF627	0.0182135	5.76075e-07	1.3728	0.052	0.02	0.0165472
TBCEL	0.0432184	6.48204e-07	1.47294	0.044	0.015	0.018619
ENPP4	0.00296232	7.04525e-07	-1.45802	0.019	0.046	0.0202368
LINC00847	NA	7.32426e-07	1.16232	0.062	0.027	0.0210382
KCNQ3	NA	8.01493e-07	1.18614	0.062	0.028	0.0230221
PDXP	0.0442921	8.81391e-07	1.10672	0.079	0.039	0.0253171
NFIA	NA	8.92407e-07	-2.13506	0.005	0.024	0.0256335
E2F7	NA	9.28375e-07	1.82221	0.042	0.014	0.0266666
SEMA4C	-0.0594858	1.09007e-06	-2.07671	0.007	0.027	0.0313113
HIST1H2BD	NA	1.18341e-06	1.06032	0.06	0.026	0.0339923
TACO1	0.00864993	1.21567e-06	1.38891	0.047	0.017	0.034919
TMCC2	NA	1.3623e-06	1.62471	0.032	0.008	0.0391308
LINC02384	NA	1.36742e-06	-1.57557	0.017	0.043	0.0392779
CST3	-0.0483662	1.4645e-06	-2.17051	0.01	0.032	0.0420662
ATL1	NA	1.47572e-06	-1.48928	0.01	0.032	0.0423887
MYO7A	NA	1.53365e-06	1.46803	0.049	0.019	0.0440527
SLC44A1	-0.110727	1.60805e-06	-2.26586	0.005	0.023	0.0461897
NCAPG	NA	1.62778e-06	1.14963	0.064	0.03	0.0467564
UGDH	0.0387034	1.67926e-06	1.3771	0.056	0.024	0.0482351
AC009315.1	0.0925339	1.68263e-06	2.14587	0.032	0.008	0.0483319
Differentially expressed genes (DEGs) with |avg log2FC|>1, p val <0.05, and p val adj <0.05 are shown. Importance: Importance scores indicating the coefficiency of each variable to classification in the PLR model. avg log2FC: log2 fold change of average gene expression between organoid-reactive and bystander CD8+ T cell populations. pct.1 and pct.2 represent the proportion of cells in organoid-re…
