# Supplementary material for: Tumor-reactive TCRs within exhausted TILs reveal cancer type-specific immune landscapes in renal cell carcinoma
Source: Front Immunol. 2026 Jan 29;17:1729388. doi: 10.3389/fimmu.2026.1729388 (PMC12894369; doi:10.3389/fimmu.2026.1729388)
Supplement: Supplementary file 11 [file Table7.xlsx]

## Sheet: Sheet1
Table S7 Differentially expressed genes (DEGs) between tumor-reactive and bystander CD8+ T cells in the publicly available PDAC dataset.
Gene	Importance	p val	avg log2FC	pct.1	pct.2	p val adj
HAVCR2	0.389809	1.92771e-172	3.86172	0.421	0.033	3.66767e-168
CTLA4	0.157142	8.18629e-138	2.71319	0.428	0.068	1.55752e-133
GZMB	NA	5.59981e-133	1.04327	0.831	0.467	1.06542e-128
CXCL13	0.520793	1.15269e-125	4.52096	0.308	0.019	2.19311e-121
VCAM1	0.373064	1.4916e-117	2.67887	0.372	0.055	2.83792e-113
ACP5	0.0603316	8.78022e-100	2.39325	0.362	0.069	1.67053e-95
IL7R	-0.131325	6.62462e-93	-1.30675	0.345	0.628	1.2604e-88
GEM	0.0398352	1.57984e-92	3.83381	0.244	0.018	3.00581e-88
IGFLR1	0.0363999	4.79662e-92	2.01095	0.393	0.098	9.12605e-88
CXCR6	0.108307	5.06159e-80	1.27197	0.553	0.229	9.63018e-76
CD38	0.142888	3.25312e-79	2.09289	0.324	0.07	6.18938e-75
KRT86	0.064003	3.02706e-78	3.45038	0.224	0.022	5.75929e-74
LAYN	NA	1.24719e-74	3.43809	0.209	0.018	2.37291e-70
SIRPG	0.127642	1.86827e-72	1.80966	0.334	0.084	3.55457e-68
TNFRSF9	0.0680459	3.75245e-72	1.75394	0.352	0.095	7.13941e-68
SNAP47	0.163862	1.00225e-70	2.36396	0.267	0.05	1.90687e-66
GALNT2	0.113044	3.35799e-70	1.85748	0.337	0.091	6.38892e-66
FKBP1A	0.0193005	6.94176e-70	1.08762	0.581	0.272	1.32074e-65
ENTPD1	NA	7.26586e-67	3.306	0.196	0.019	1.3824e-62
RBPJ	0.0943973	1.86787e-63	1.17323	0.506	0.224	3.55381e-59
GPR183	NA	8.34079e-62	-1.38922	0.221	0.464	1.58692e-57
AHI1	0.0857476	5.92218e-59	1.30141	0.408	0.148	1.12675e-54
LINC01943	NA	3.23129e-56	2.26978	0.22	0.042	6.14785e-52
AC243829.4	0.087194	3.63395e-55	1.92139	0.242	0.054	6.91396e-51
KIR2DL4	NA	7.60895e-54	3.85459	0.145	0.01	1.44768e-49
LMNA	-0.175734	1.54074e-53	-1.27875	0.237	0.459	2.93141e-49
TNFRSF18	NA	2.0599e-53	3.07528	0.17	0.021	3.91917e-49
HMOX1	NA	1.20826e-51	4.70577	0.126	0.004	2.29884e-47
CHST12	0.0311303	2.27987e-51	1.09796	0.458	0.206	4.33768e-47
NDFIP2	NA	6.4385e-49	1.81401	0.239	0.061	1.22499e-44
CMC1	-0.261362	3.7894e-48	-1.41354	0.242	0.424	7.20972e-44
ASXL2	0.0952282	1.72192e-47	1.16083	0.393	0.165	3.27612e-43
ATP8B4	0.0113248	6.55168e-47	3.50703	0.134	0.012	1.24652e-42
PLPP1	NA	7.59827e-47	1.97579	0.214	0.05	1.44565e-42
SNX9	-0.000363623	7.94481e-47	1.6066	0.272	0.085	1.51158e-42
MTSS1	0.062039	6.52051e-46	2.28324	0.177	0.032	1.24059e-41
GOLIM4	0.0560838	9.74154e-46	2.92399	0.139	0.014	1.85343e-41
DNPH1	NA	6.25304e-45	1.44315	0.262	0.079	1.1897e-40
LAIR2	0.248616	1.61737e-43	3.07393	0.135	0.015	3.07721e-39
AKAP5	0.0113617	3.30249e-43	2.66722	0.144	0.019	6.28332e-39
ADGRG1	NA	3.37078e-41	1.65671	0.223	0.064	6.41325e-37
CRYBG1	-0.0471119	5.14294e-41	-1.11486	0.267	0.444	9.78496e-37
NELL2	0.269079	8.55713e-41	1.2472	0.283	0.098	1.62808e-36
CLIC3	0.080037	1.26893e-40	1.05314	0.387	0.174	2.41427e-36
TRGV10	0.437703	1.57765e-40	2.52358	0.145	0.023	3.00164e-36
NAB1	0.0640711	2.14557e-40	1.54792	0.224	0.064	4.08215e-36
AIF1	0.212354	7.73849e-40	2.63039	0.132	0.017	1.47232e-35
CD82	0.0763997	8.05713e-40	1.0466	0.373	0.164	1.53295e-35
PDCD1	0.0217755	7.97661e-39	1.0266	0.363	0.156	1.51763e-34
MYO7A	NA	1.12944e-38	4.26576	0.098	0.004	2.14887e-34
PDE7B	0.00204003	1.05253e-37	4.53119	0.093	0.003	2.00255e-33
MIR4435.2HG	0.0677966	2.26505e-37	1.06864	0.324	0.132	4.30948e-33
XCL2	-0.242297	1.23341e-36	-1.47135	0.168	0.336	2.34668e-32
TNFSF10	NA	2.02741e-36	1.10327	0.301	0.12	3.85735e-32
TNFSF4	NA	2.83905e-34	3.63518	0.094	0.007	5.40157e-30
TBC1D4	0.0692174	2.58612e-33	1.99644	0.142	0.029	4.92036e-29
TIMD4	NA	1.39598e-32	4.81647	0.08	0.003	2.656e-28
GNA15	0.209493	9.38625e-32	2.92484	0.101	0.012	1.78583e-27
SQLE	0.0673761	1.1537e-31	1.36785	0.191	0.058	2.19504e-27
FAM3C	NA	1.60907e-31	1.28509	0.24	0.091	3.06142e-27
CLECL1	0.0198302	3.41242e-31	2.40566	0.109	0.016	6.49248e-27
MTRNR2L8	-0.513467	8.07659e-31	-1.89432	0.164	0.302	1.53665e-26
CADM1	0.00260829	8.17442e-31	2.94214	0.1	0.013	1.55526e-26
KLRG1	-0.0821108	2.36011e-30	-1.23335	0.165	0.319	4.49035e-26
CHN1	NA	8.1807e-30	2.16196	0.108	0.017	1.55646e-25
FIBP	0.151753	2.1595e-29	1.13608	0.228	0.085	4.10867e-25
CARS	0.00638593	4.24971e-29	1.57759	0.178	0.057	8.0855e-25
KLRC2	0.0502499	6.0665e-29	1.14977	0.237	0.093	1.15421e-24
MIR181A1HG	0.224472	1.76288e-28	3.14261	0.083	0.007	3.35406e-24
AL133405.2	NA	2.81571e-28	9.19896	0.062	0	5.35718e-24
TMEM140	0.051276	1.45385e-27	1.14906	0.209	0.076	2.76609e-23
AFAP1L2	0.0614092	2.31424e-27	3.08843	0.08	0.007	4.40307e-23
MYL6B	NA	4.04877e-27	2.09578	0.111	0.022	7.7032e-23
ID3	NA	4.4289e-27	1.21404	0.199	0.072	8.42642e-23
MCM5	NA	6.47223e-27	1.3278	0.175	0.058	1.23141e-22
ITGA2	0.025558	8.78596e-27	4.20545	0.067	0.003	1.67162e-22
ZBTB32	0.108322	1.03315e-26	1.67572	0.143	0.039	1.96566e-22
ZC3H12C	0.0100674	3.12142e-26	4.21532	0.065	0.003	5.93882e-22
ETV1	0.00995692	9.08687e-26	3.13131	0.073	0.006	1.72887e-21
ABCB1	NA	1.56226e-25	1.29614	0.176	0.06	2.97235e-21
ARL3	2.5165e-05	2.81972e-25	1.53037	0.134	0.036	5.36479e-21
STAM	NA	1.06271e-24	1.13986	0.214	0.086	2.02191e-20
FUT8	NA	1.06556e-24	1.3274	0.166	0.056	2.02733e-20
MTHFD1	0.0215303	7.67496e-24	1.49648	0.129	0.035	1.46024e-19
LIMA1	0.069057	8.8825e-24	1.44038	0.137	0.04	1.68999e-19
SARDH	0.0817608	3.22843e-23	3.30279	0.067	0.006	6.14242e-19
AC017002.3	0.068918	4.23825e-23	5.88466	0.053	0.001	8.06369e-19
MAST4	NA	5.71122e-23	1.97067	0.098	0.021	1.08662e-18
PCLAF	NA	6.37781e-23	2.09025	0.093	0.018	1.21344e-18
ZNF282	NA	6.47022e-23	2.07214	0.088	0.015	1.23102e-18
PAM	NA	1.06036e-22	1.1722	0.177	0.067	2.01744e-18
TSPAN13	0.0722313	1.09568e-22	4.74682	0.054	0.002	2.08465e-18
LINC02195	-0.0650412	1.20237e-22	1.30624	0.157	0.054	2.28762e-18
VDR	NA	2.42105e-22	2.87737	0.065	0.006	4.60629e-18
LRRN3	0.0336939	5.57618e-22	5.19296	0.051	0.001	1.06092e-17
MYO1E	NA	1.28595e-21	3.00121	0.067	0.007	2.44666e-17
NME1	NA	2.86303e-21	1.18182	0.151	0.053	5.44719e-17
INPP5F	NA	5.72974e-20	1.88253	0.09	0.021	1.09014e-15
AGPAT5	0.0929909	6.30804e-20	1.2335	0.145	0.052	1.20017e-15
PDLIM4	NA	8.12616e-20	5.16119	0.046	0.001	1.54608e-15
MIR155HG	NA	1.39357e-19	1.05269	0.182	0.077	2.6514e-15
GSTM2	0.108334	2.05668e-19	2.82223	0.065	0.009	3.91303e-15
TNS3	NA	2.18068e-19	4.97475	0.048	0.002	4.14896e-15
KLF3	NA	3.03121e-19	-1.10769	0.109	0.221	5.76718e-15
ASB2	0.0256014	3.07785e-19	1.84111	0.081	0.017	5.85591e-15
CD200R1	0.039014	3.40028e-19	1.09199	0.152	0.057	6.46936e-15
TNF	0.014283	3.60902e-19	-1.21554	0.124	0.235	6.86653e-15
LMCD1	NA	5.24573e-19	3.10918	0.054	0.005	9.98054e-15
NAALADL1	0.0827832	8.94464e-19	3.01132	0.058	0.007	1.70181e-14
SLC2A8	NA	2.71635e-18	1.94858	0.078	0.016	5.16812e-14
CD151	NA	2.83492e-18	1.10769	0.146	0.056	5.39372e-14
CENPM	NA	1.2421e-17	1.01467	0.138	0.052	2.36322e-13
ZBED2	NA	1.99189e-17	2.86017	0.053	0.006	3.78977e-13
NUSAP1	NA	2.47131e-17	1.0272	0.154	0.063	4.70192e-13
SCPEP1	NA	5.7913e-17	1.54612	0.088	0.024	1.10185e-12
SMC2	0.00420398	5.98499e-17	1.36894	0.099	0.03	1.1387e-12
ZWINT	NA	1.10422e-16	2.23659	0.062	0.011	2.10089e-12
HAPLN3	0.0558596	1.60409e-16	1.88551	0.074	0.017	3.05195e-12
LINC01480	0.0314759	1.64813e-16	3.33775	0.044	0.003	3.13573e-12
CKS1B	NA	2.98287e-16	1.18908	0.111	0.038	5.6752e-12
SCCPDH	NA	3.92717e-16	1.03714	0.109	0.037	7.47183e-12
CD109	NA	6.47507e-16	2.73007	0.05	0.006	1.23195e-11
ERI1	0.0350987	9.50435e-16	1.38476	0.096	0.03	1.8083e-11
RDH10	NA	1.01087e-15	2.27007	0.062	0.012	1.92329e-11
TTC24	0.0225047	1.14522e-15	1.57419	0.074	0.018	2.1789e-11
KRT81	NA	1.85366e-15	3.16001	0.042	0.003	3.52676e-11
IL2RA	NA	2.17617e-15	1.98902	0.07	0.016	4.14037e-11
GGCT	NA	2.56493e-15	1.04418	0.119	0.045	4.88003e-11
SORL1	-0.0049697	2.69447e-15	-1.37927	0.067	0.148	5.1265e-11
ADRB2	-0.140438	2.73998e-15	-1.18793	0.085	0.174	5.21309e-11
DCPS	0.0516167	3.36816e-15	1.02578	0.125	0.049	6.40826e-11
LINC02539	NA	4.17442e-15	2.28646	0.05	0.007	7.94225e-11
CCR7	0.0460706	5.16673e-15	-1.43961	0.089	0.172	9.83022e-11
TRMO	-0.0252298	6.33931e-15	-1.48664	0.086	0.168	1.20612e-10
DKK3	0.00789663	1.09053e-14	-2.13363	0.024	0.084	2.07485e-10
PTPRN2	NA	1.7486e-14	1.14348	0.087	0.027	3.32688e-10
TK1	NA	1.92857e-14	2.24518	0.055	0.01	3.6693e-10
S1PR1	-0.0277521	2.18745e-14	-1.48504	0.054	0.128	4.16185e-10
CLSPN	NA	2.22401e-14	1.42795	0.081	0.024	4.2314e-10
RUNX2	0.0356149	3.5067e-14	1.18707	0.114	0.045	6.67184e-10
SOX4	NA	6.10896e-14	2.41131	0.052	0.009	1.16229e-09
RAD51AP1	NA	6.32996e-14	2.50688	0.047	0.007	1.20434e-09
CENPU	NA	6.83304e-14	1.46518	0.067	0.017	1.30005e-09
CENPW	NA	8.68315e-14	1.52024	0.065	0.016	1.65206e-09
UBE2C	NA	1.11186e-13	2.2793	0.052	0.009	2.11542e-09
ACOT7	NA	1.20665e-13	1.18921	0.097	0.035	2.29577e-09
AP1S1	NA	1.52826e-13	1.04898	0.096	0.034	2.90766e-09
TRGV3	-0.187511	1.825e-13	-1.66441	0.053	0.121	3.47225e-09
CLNK	0.0716092	2.15754e-13	4.94926	0.031	0.001	4.10494e-09
SPNS1	0.047028	2.42378e-13	1.13519	0.096	0.035	4.61149e-09
SRGAP3	NA	2.45554e-13	1.29791	0.096	0.035	4.6719e-09
MCM2	NA	2.63492e-13	1.91788	0.05	0.009	5.01319e-09
MKI67	NA	2.75193e-13	1.04872	0.094	0.033	5.23582e-09
CSF1	NA	3.69347e-13	1.17605	0.092	0.033	7.02719e-09
CAMK1	NA	3.90117e-13	2.54933	0.044	0.006	7.42236e-09
TYMS	-0.000325991	6.8504e-13	1.66228	0.059	0.014	1.30336e-08
ASF1B	NA	8.13206e-13	2.26774	0.047	0.008	1.54721e-08
GK	NA	9.51101e-13	1.17453	0.093	0.034	1.80956e-08
TRGV9	0.00100471	1.32063e-12	1.15542	0.124	0.056	2.51263e-08
AC011611.3	NA	1.39354e-12	1.53077	0.068	0.019	2.65136e-08
RRM2	NA	1.52356e-12	1.76513	0.061	0.016	2.89872e-08
BCL6	-0.108505	1.60137e-12	-1.45361	0.048	0.113	3.04676e-08
BRCA1	0.000134325	2.2786e-12	3.11494	0.033	0.003	4.33526e-08
AKIP1	0.0194581	2.61381e-12	1.06613	0.085	0.029	4.97304e-08
TRGV2	-0.433183	2.9705e-12	-1.19095	0.108	0.183	5.65167e-08
DGKH	0.0312485	3.09012e-12	1.4339	0.068	0.02	5.87927e-08
FAM166B	NA	4.65845e-12	4.89576	0.028	0.001	8.86317e-08
MPST	NA	5.45982e-12	1.11672	0.094	0.036	1.03879e-07
ITGA5	-0.026382	6.9028e-12	-1.34793	0.063	0.129	1.31333e-07
BMERB1	NA	6.99624e-12	2.02895	0.046	0.009	1.3311e-07
TPRG1	-0.0794655	7.23503e-12	-1.61243	0.042	0.101	1.37654e-07
PHGDH	0.0148141	9.11466e-12	2.58306	0.035	0.004	1.73415e-07
DHFR	NA	9.48826e-12	1.42865	0.059	0.016	1.80524e-07
BEX3	NA	1.36677e-11	2.73789	0.037	0.005	2.60042e-07
CCNB2	NA	1.51789e-11	2.76915	0.035	0.004	2.88794e-07
BIRC5	NA	2.01568e-11	2.29282	0.04	0.007	3.83504e-07
SGPP2	NA	2.28292e-11	1.83032	0.045	0.009	4.34349e-07
JMJD4	NA	3.22796e-11	1.33701	0.067	0.021	6.14151e-07
LINC00539	0.0102254	3.47529e-11	1.61635	0.053	0.014	6.61209e-07
IFITM10	0.0267322	4.60797e-11	2.3692	0.036	0.005	8.76712e-07
LINC01684	0.0112078	4.91183e-11	2.89203	0.034	0.004	9.34525e-07
CEACAM21	NA	5.35604e-11	1.06055	0.085	0.033	1.01904e-06
TYROBP	0.35482	5.70957e-11	2.28797	0.045	0.01	1.0863e-06
MCM4	NA	6.84805e-11	1.32056	0.06	0.018	1.30291e-06
KIR3DL1	0.139095	7.08072e-11	2.07427	0.042	0.008	1.34718e-06
CDC45	NA	7.57404e-11	3.11063	0.034	0.005	1.44104e-06
DHRS3	-0.0913758	1.02348e-10	-1.66331	0.03	0.08	1.94728e-06
PKMYT1	-0.0527256	1.04226e-10	2.21977	0.039	0.007	1.98301e-06
WARS	0.0456554	1.0984e-10	1.03895	0.084	0.033	2.08982e-06
CERS6	0.0145454	1.15946e-10	2.07203	0.039	0.007	2.20599e-06
GGH	NA	1.18063e-10	1.4626	0.053	0.014	2.24626e-06
AL122035.1	0.00018973	1.46747e-10	4.89557	0.023	0.001	2.792e-06
PRKAR1B	NA	2.07329e-10	1.31103	0.068	0.024	3.94465e-06
AC022126.1	NA	2.92307e-10	1.11352	0.062	0.02	5.56143e-06
CDKN3	NA	3.06809e-10	1.12871	0.065	0.022	5.83734e-06
MYBL1	NA	3.39611e-10	-1.29595	0.047	0.104	6.46144e-06
ASPM	NA	3.87008e-10	1.8508	0.051	0.014	7.36321e-06
CDCA7L	NA	3.93605e-10	1.63239	0.044	0.01	7.48872e-06
CDCA5	NA	4.08877e-10	2.28787	0.035	0.006	7.77929e-06
LINC02416	NA	4.35603e-10	3.29362	0.025	0.002	8.28777e-06
FBXO5	0.0755575	5.34091e-10	1.10498	0.062	0.021	1.01616e-05
DBN1	NA	5.9838e-10	1.58498	0.053	0.016	1.13848e-05
MAP4K3	NA	7.27276e-10	1.42921	0.048	0.013	1.38371e-05
GTSF1	0.00515964	7.37127e-10	1.65102	0.045	0.011	1.40246e-05
TSC22D1	0.0493736	8.55819e-10	1.42011	0.048	0.013	1.62828e-05
ZNRF1	0.00933526	9.13456e-10	1.25976	0.07	0.026	1.73794e-05
TOP2A	NA	1.07642e-09	1.07999	0.075	0.029	2.048e-05
G6PC3	NA	1.19698e-09	1.16473	0.055	0.017	2.27737e-05
BUB1B	NA	1.212e-09	1.92992	0.041	0.009	2.30594e-05
KNL1	NA	1.30384e-09	1.48353	0.05	0.014	2.48068e-05
MS4A6A	NA	1.45917e-09	3.34138	0.024	0.002	2.77621e-05
FANCI	NA	1.48645e-09	1.31637	0.05	0.014	2.82812e-05
TPX2	-0.0376019	1.50603e-09	1.03543	0.062	0.021	2.86536e-05
RAD51	NA	1.55361e-09	2.80308	0.03	0.004	2.9559e-05
IKZF4	NA	1.5754e-09	2.38947	0.031	0.005	2.99735e-05
MCM10	0.00102288	1.59208e-09	3.09926	0.029	0.004	3.0291e-05
HIST1H1B	0.0109809	1.7233e-09	1.39106	0.066	0.024	3.27875e-05
BRCA2	0.0108551	1.74274e-09	1.7747	0.042	0.01	3.31574e-05
SLC35B2	NA	2.16033e-09	1.00837	0.078	0.032	4.11024e-05
CDC20	NA	2.54995e-09	2.64243	0.03	0.005	4.85153e-05
TROAP	NA	2.71552e-09	2.30328	0.03	0.005	5.16654e-05
LAT2	NA	2.82615e-09	2.33463	0.035	0.007	5.37704e-05
MAGEH1	NA	3.05874e-09	1.06682	0.067	0.025	5.81956e-05
CD86	NA	3.1022e-09	2.08234	0.029	0.004	5.90225e-05
CCDC141	0.0308106	3.39807e-09	1.32492	0.054	0.017	6.46516e-05
GNAO1	-0.0179786	3.71527e-09	-1.6096	0.022	0.063	7.06867e-05
PON2	0.00580976	3.82557e-09	1.29618	0.052	0.016	7.27853e-05
CSGALNACT1	0.0443611	4.12019e-09	1.84153	0.048	0.014	7.83908e-05
MZB1	NA	4.52421e-09	1.00878	0.065	0.024	8.60777e-05
ANKRD35	NA	4.62441e-09	1.43571	0.039	0.009	8.79839e-05
ASPH	0.0211389	4.76918e-09	1.38262	0.051	0.016	9.07385e-05
ECT2	NA	4.83872e-09	2.07665	0.037	0.008	9.20615e-05
EXOSC5	NA	5.47108e-09	1.06829	0.057	0.019	0.000104093
KCNK5	NA	7.19867e-09	1.90083	0.038	0.009	0.000136962
GALK1	NA	8.04428e-09	1.1462	0.062	0.023	0.00015305
GTSE1	NA	8.60555e-09	2.13545	0.029	0.005	0.000163729
PTGDR	-0.00570041	9.29041e-09	-1.52097	0.028	0.07	0.000176759
SGO1	NA	9.57858e-09	3.17528	0.024	0.003	0.000182242
MTUS1	0.0128994	1.01536e-08	2.8169	0.024	0.003	0.000193183
OGG1	NA	1.03631e-08	1.21396	0.049	0.015	0.000197168
CCNA2	NA	1.15117e-08	1.4708	0.04	0.011	0.000219022
PDLIM7	NA	1.387e-08	1.17754	0.062	0.024	0.00026389
LGR6	-0.128313	1.39513e-08	-2.73795	0.006	0.033	0.000265437
P2RX4	NA	1.40217e-08	1.19475	0.062	0.023	0.000266777
AC008083.3	NA	1.47273e-08	1.30743	0.05	0.016	0.000280202
CKAP2L	NA	1.5006e-08	1.45114	0.041	0.011	0.000285505
NCAPG2	0.0829422	1.56469e-08	1.26588	0.048	0.015	0.000297697
TIMELESS	NA	1.61154e-08	1.63625	0.038	0.009	0.000306611
AURKB	NA	1.64087e-08	2.12573	0.027	0.004	0.000312192
UBASH3B	NA	1.67898e-08	1.21119	0.066	0.026	0.000319443
NCAPH	NA	1.68813e-08	1.12647	0.062	0.024	0.000321185
HMGB3	NA	2.0442e-08	1.09467	0.066	0.026	0.00038893
ZMIZ1	0.0155461	2.1371e-08	1.80072	0.042	0.012	0.000406605
HECTD2	NA	2.15308e-08	1.30971	0.04	0.011	0.000409644
LSR	NA	2.40871e-08	-1.46717	0.031	0.073	0.000458281
DLGAP5	NA	2.43622e-08	2.61278	0.028	0.005	0.000463515
RAB38	NA	2.51505e-08	1.91275	0.029	0.005	0.000478514
ID1	-0.0327339	2.533e-08	-1.72109	0.021	0.058	0.000481929
PMCH	NA	3.12062e-08	3.63477	0.022	0.002	0.000593728
KIF15	NA	3.14178e-08	3.25806	0.023	0.003	0.000597755
TRIB1	NA	4.02571e-08	1.61337	0.033	0.007	0.000765932
TNFRSF4	NA	4.12546e-08	1.36867	0.052	0.018	0.00078491
PKIA	0.0390586	5.59438e-08	2.29711	0.025	0.004	0.00106439
TSHZ2	0.0381585	5.63953e-08	2.92506	0.024	0.003	0.00107298
CDT1	NA	6.07958e-08	2.00679	0.032	0.007	0.0011567
DRAIC	NA	6.86473e-08	1.33983	0.041	0.012	0.00130608
TOX2	NA	7.97864e-08	1.54806	0.04	0.012	0.00151802
CPNE2	-0.0209345	8.84099e-08	1.25774	0.044	0.014	0.00168209
POLD1	NA	8.91696e-08	1.09302	0.045	0.015	0.00169654
CDK5	NA	8.93613e-08	1.06823	0.05	0.017	0.00170019
CHRM3.AS2	-0.000146254	8.98159e-08	1.2308	0.048	0.016	0.00170884
SHCBP1	NA	9.02734e-08	2.93632	0.024	0.004	0.00171754
MIR3142HG	NA	9.06875e-08	2.0144	0.03	0.006	0.00172542
POLQ	NA	9.10345e-08	6.51668	0.015	0	0.00173202
LAPTM4B	NA	9.84311e-08	2.36815	0.029	0.006	0.00187275
LINC00158	NA	9.95259e-08	3.08866	0.019	0.002	0.00189358
IL5RA	-0.0358897	1.00349e-07	-1.73739	0.014	0.045	0.00190923
NHS	NA	1.00938e-07	2.94644	0.019	0.002	0.00192045
HIST1H3C	NA	1.02886e-07	2.731	0.023	0.003	0.00195751
MYO6	-0.0375066	1.08752e-07	-1.34797	0.034	0.074	0.00206911
GINS2	-0.0384262	1.12649e-07	1.25821	0.039	0.011	0.00214325
TMEM155	NA	1.12943e-07	1.88747	0.029	0.006	0.00214886
NUF2	NA	1.17589e-07	1.71303	0.034	0.008	0.00223724
NCDN	NA	1.3959e-07	1.41361	0.048	0.017	0.00265584
KIFC1	NA	1.43622e-07	1.35368	0.037	0.011	0.00273255
CENPP	NA	1.56653e-07	1.792	0.029	0.006	0.00298047
AL138720.1	NA	1.6905e-07	6.79329	0.014	0	0.00321634
SKA1	NA	1.86144e-07	3.1824	0.02	0.002	0.00354158
NCR1	NA	1.87922e-07	1.90329	0.028	0.006	0.0035754
SCLY	NA	1.93691e-07	1.07632	0.053	0.02	0.00368517
PDGFA	-0.000217539	2.03259e-07	2.18132	0.03	0.007	0.00386721
LDLRAP1	-0.0159163	2.08199e-07	-1.55953	0.027	0.063	0.0039612
SLC4A10	-0.225659	2.70614e-07	-7.12221	0	0.016	0.0051487
KIF14	NA	2.87564e-07	1.82823	0.024	0.004	0.00547119
CAV1	NA	2.89168e-07	3.87579	0.017	0.001	0.00550171
NPW	0.0196521	2.9246e-07	3.74081	0.017	0.001	0.00556435
FOXP3	NA	2.93148e-07	2.02979	0.034	0.009	0.00557743
CREB3L3	NA	2.94453e-07	3.56686	0.017	0.001	0.00560226
PLAGL1	NA	3.00008e-07	1.82215	0.03	0.007	0.00570794
ZFHX3	NA	3.14078e-07	6.97836	0.014	0	0.00597565
ZNF80	NA	3.22592e-07	1.97295	0.023	0.004	0.00613763
GPR68	NA	3.55114e-07	1.54564	0.034	0.009	0.0067564
KIF2C	NA	3.6528e-07	1.75861	0.029	0.007	0.00694982
MAP4K3.DT	NA	4.01862e-07	1.09767	0.036	0.011	0.00764582
ARHGAP11A	NA	4.25538e-07	1.22582	0.045	0.016	0.00809629
EPHA4	NA	4.27838e-07	-1.15046	0.045	0.087	0.00814006
KIF23	NA	4.36693e-07	1.14395	0.045	0.016	0.00830852
PLAC8	-0.033127	4.58368e-07	-1.1048	0.037	0.077	0.0087209
SPC25	NA	4.7998e-07	2.15139	0.024	0.004	0.0091321
AL590006.1	0.148075	5.30216e-07	4.05041	0.016	0.001	0.0100879
TTK	NA	5.37011e-07	2.29631	0.022	0.004	0.0102172
TRGV4	0.298801	5.51749e-07	1.30003	0.055	0.023	0.0104976
ACY1	NA	5.57353e-07	1.53519	0.027	0.006	0.0106042
ACADS	0.0431528	5.60724e-07	1.13657	0.041	0.014	0.0106683
LINC00299	NA	5.69576e-07	1.59966	0.034	0.009	0.0108368
BLM	NA	5.88577e-07	1.30705	0.037	0.012	0.0111983
PXN	-0.0435799	6.4312e-07	-1.05391	0.054	0.098	0.012236
ESCO2	NA	7.69982e-07	1.62541	0.027	0.006	0.0146497
NCAPG	NA	8.23958e-07	1.20128	0.04	0.014	0.0156766
RIPK2	NA	8.44758e-07	-1.21319	0.058	0.101	0.0160724
ELOVL6	0.0591236	8.96579e-07	1.53589	0.035	0.011	0.0170583
MDM1	0.0367296	9.29476e-07	1.09124	0.043	0.015	0.0176842
ZNF367	0.0991831	9.59908e-07	1.4057	0.033	0.009	0.0182632
TIAM2	0.0724082	9.75886e-07	1.30577	0.031	0.008	0.0185672
ZMAT1	-0.0644323	1.00585e-06	-2.36068	0.007	0.029	0.0191373
PIP5K1B	NA	1.00651e-06	3.13082	0.016	0.001	0.0191499
UHRF1	-0.048478	1.05982e-06	1.92484	0.025	0.005	0.0201641
HIST1H2AL	NA	1.06037e-06	1.28096	0.039	0.013	0.0201746
FNDC9	0.0543008	1.08608e-06	6.40888	0.012	0	0.0206637
PON3	NA	1.08608e-06	6.61034	0.012	0	0.0206637
KIF11	NA	1.1203e-06	1.047	0.048	0.019	0.0213149
CCDC34	NA	1.14337e-06	1.39712	0.035	0.011	0.0217538
LINC01358	NA	1.2198e-06	1.15676	0.037	0.012	0.023208
BTNL8	NA	1.52213e-06	3.91631	0.014	0.001	0.0289601
ZNF771	NA	1.52655e-06	1.4264	0.029	0.007	0.0290441
BTLA	0.0762099	1.54382e-06	1.8972	0.025	0.006	0.0293727
VIPAS39	6.0825e-05	1.64814e-06	1.14313	0.043	0.016	0.0313575
ADGRG5	NA	1.72265e-06	1.27566	0.044	0.016	0.0327751
AC004865.2	0.0486452	1.78403e-06	1.19779	0.044	0.016	0.033943
LXN	NA	2.01855e-06	1.08662	0.039	0.014	0.0384049
SH3BGRL2	0.0842393	2.0218e-06	6.71367	0.012	0	0.0384668
SMIM10	0.0139948	2.0218e-06	6.77373	0.012	0	0.0384668
MIR497HG	NA	2.05345e-06	2.39096	0.016	0.002	0.0390689
CDC6	-0.00859165	2.46099e-06	1.22506	0.028	0.007	0.0468228
CPPED1	0.00144247	2.50021e-06	1.15164	0.04	0.014	0.047569
PLOD1	0.0164446	2.56265e-06	1.37116	0.028	0.007	0.048757
ETV7	-0.109726	2.57425e-06	1.23529	0.034	0.011	0.0489776
Differentially expressed genes (DEGs) with |avg log2FC|>1, p val <0.05, and p val adj <0.05 are shown. Importance: Importance scores indicating the coefficiency of each variable to classification in the PLR model. avg log2FC: log2 fold change of average gene expression between tumor-reactive and bystander CD8+ T cell populations. pct.1 and pct.2 represent the proportion of cells in tumor-reactive…
