# Supplementary material for: Tumor-reactive TCRs within exhausted TILs reveal cancer type-specific immune landscapes in renal cell carcinoma
Source: Front Immunol. 2026 Jan 29;17:1729388. doi: 10.3389/fimmu.2026.1729388 (PMC12894369; doi:10.3389/fimmu.2026.1729388)
Supplement: Supplementary file 12 [file Table8.xlsx]

## Sheet: Sheet1
Table S8 Differentially expressed genes (DEGs) shared between ccRCC and PDAC.
Gene	ccRCC		PDAC
	Importance	avg log2FC	Importance	avg log2FC
GZMB	0.195917	-1.28096	NA	1.04327
LMNA	0.159831	-1.29609	-0.175734	-1.27875
TOX2	0.159685	1.57009	NA	1.54806
RBPJ	0.144657	1.0061	0.0943973	1.17323
INPP5F	0.099533	1.62639	NA	1.88253
OGG1	0.0929621	1.04653	NA	1.21396
ID3	0.0784615	1.8563	NA	1.21404
HMOX1	0.0781389	1.815	NA	4.70577
LINC01480	0.0743365	1.9802	0.0314759	3.33775
PIP5K1B	0.073041	2.07519	NA	3.13082
SOX4	0.0624789	1.99496	NA	2.41131
LAIR2	0.0583977	-1.53018	0.248616	3.07393
LINC00158	0.0497766	1.40259	NA	3.08866
TSHZ2	0.0488338	1.80139	0.0381585	2.92506
ANKRD35	0.0472499	1.62257	NA	1.43571
CAMK1	0.0437129	1.53126	NA	2.54933
RAB38	0.0357797	1.63014	NA	1.91275
ASPM	0.0345501	1.21063	NA	1.8508
HAPLN3	0.0294139	1.01159	0.0558596	1.88551
TOP2A	0.0225646	1.18511	NA	1.07999
CERS6	0.022041	1.32954	0.0145454	2.07203
FAM3C	0.0183204	1.19053	NA	1.28509
MAP4K3.DT	0.0142066	1.12895	NA	1.09767
PLAC8	0.0120287	-2.02427	-0.033127	-1.1048
NHS	0.0110683	1.27965	NA	2.94644
PTGDR	0.00915241	-1.56909	-0.00570041	-1.52097
ASB2	0.00399442	1.31858	0.0256014	1.84111
LMCD1	8.16085e-05	1.03179	NA	3.10918
CSF1	NA	1.77426	NA	1.17605
MYO7A	NA	1.46803	NA	4.26576
ATP8B4	NA	1.40786	0.0113248	3.50703
AL138720.1	NA	1.38747	NA	6.79329
LINC02416	NA	1.25995	NA	3.29362
CLSPN	NA	1.18537	NA	1.42795
DRAIC	NA	1.16979	NA	1.33983
NCAPG	NA	1.14963	NA	1.20128
DGKH	NA	1.12069	0.0312485	1.4339
PKIA	NA	1.02257	0.0390586	2.29711
LINC00539	NA	1.00681	0.0102254	1.61635
CRYBG1	NA	-1.2661	-0.0471119	-1.11486
LGR6	NA	-1.47081	-0.128313	-2.73795
ITGA5	NA	-1.74879	-0.026382	-1.34793
IL7R	NA	-2.17614	-0.131325	-1.30675
GPR183	NA	-2.32382	NA	-1.38922
KLF3	NA	-2.39486	NA	-1.10769
TPRG1	-0.00386425	-1.91971	-0.0794655	-1.61243
GNAO1	-0.00782101	-2.82321	-0.0179786	-1.6096
MYBL1	-0.0108305	-1.21428	NA	-1.29595
AFAP1L2	-0.0122087	1.06385	0.0614092	3.08843
S1PR1	-0.0145434	-2.49401	-0.0277521	-1.48504
PXN	-0.0192707	-1.65529	-0.0435799	-1.05391
CKAP2L	-0.0270317	1.09264	NA	1.45114
BCL6	-0.0496597	-1.40654	-0.108505	-1.45361
CCR7	-0.052623	-2.17762	0.0460706	-1.43961
XCL2	-0.0680619	-1.00414	-0.242297	-1.47135
MYO6	-0.108667	-1.73183	-0.0375066	-1.34797
TRGV3	-0.296402	-2.60489	-0.187511	-1.66441
Differentially expressed genes (DEGs) shared between ccRCC and PDAC are shown. Importance scores indicating the coefficiency of each variable to classification in the PLR model. avg log2FC: log2 fold change of average gene expression between tumor-reactive and bystander CD8+ T cell populations.
